# Supplementary material for: Effects of Antioxidants in Reducing Accumulation of Fat in Hepatocyte
Source: Int J Mol Sci. 2018 Aug 29;19(9):2563. doi: 10.3390/ijms19092563 (PMC6164327; doi:10.3390/ijms19092563)
Supplement: Supplementary file 1 [file ijms-19-02563-s001.zip]

Archive with 1 entries (1 files):
- ijms-334406-SI.pdf
